# Supplementary material for: Pangolin distribution and conservation status in Bangladesh
Source: PLoS One. 2017 Apr 7;12(4):e0175450. doi: 10.1371/journal.pone.0175450 (PMC5384767; doi:10.1371/journal.pone.0175450)
Supplement: S7 File — (XLSX) [file pone.0175450.s007.xlsx]

## Sheet: Sheet1
#	Date of Report	Species	Source	District	Sub-district	Habitat
1	2013-05-03	Manis pentadactyla	Media Query	Moulvibazaar	Kuluara	Mixed-evergreen
2	2014-10-20	Manis pentadactyla	Media Query	Thakurgao	Ranishainkol	Dry deciduous
3	2014-10-11	Manis sp. a	Media Query	Thakurgao	Baliadangi	Dry deciduous
4	2012-07-02	Manis pentadactyla	Media Query	Cox's Bazar	Cox's Bazar	Mixed-evergreen
5	2011-05-05	Manis pentadactyla	Media Query	Mymensingh	Haluaghat	Mixed-Evergreen or Deciduous
6	2015-06-19	Manis pentadactyla	Field Survey	Sreemangal	Moulvibazaar	Mixed-Evergreen
7	2016-06-05	Manis pentadactyla	Field Survey	Sreemangal	Moulvibazaar	Mixed-Evergreen
8	2015-02-13	Manis pentadactyla	Interview Survey	Thanchi	Bandarban	Mixed-Evergreen
9	2015-09-01	Manis pentadactyla	Media Query	Sunamganj	Tahirpur	Mixed-Evergreen or Deciduous
10	2015-03-13	Manis pentadactyla	Media Query	Sherpur	Nalitabari	Mixed-Evergreen or Deciduous
11	2008	Manis pentadactyla	Ahsan [13?]	Chittagong	Raozan	Mixed-Evergreen or Deciduous
12	2007	Manis pentadactyla	Khan [7?]	Habiganj	Chunarughat	Mixed-Evergreen or Deciduous
